# Supplementary material for: Aerobic acetone-butanol-isopropanol (ABI) fermentation through a co-culture of Clostridium beijerinckii G117 and recombinant Bacillus subtilis 1A1
Source: Metab Eng Commun. 2020 Jun 11;11:e00137. doi: 10.1016/j.mec.2020.e00137 (PMC7322341; doi:10.1016/j.mec.2020.e00137)
Supplement: Multimedia component 2 [file mmc2.xml]

<?xml version="1.0" encoding="UTF-8" standalone="no"?><data:data><datasets><author>kang.zhou@nus.edu.sg</author><type>0</type><dataset><value>3</value><reason>Other (please explain)</reason><comments>All of the data used to support the claims of this work have been presented in the form of figures and/or tables, which are available in this manuscript or its supplementary information.</comments></dataset></datasets></data:data>
